# Supplementary material for: Growth Performance and Gut Health of Cold-Stressed Broilers in Response to Supplementation with a Combination of Sodium Butyrate and Vitamin D3
Source: Animals (Basel). 2025 Mar 17;15(6):861. doi: 10.3390/ani15060861 (PMC11939318; doi:10.3390/ani15060861)
Supplement: Supplementary file 1 [file animals-15-00861-s001.zip]

Archive with 1 entries (1 files):
- animals-3509500-supplementary.pdf
